# Supplementary material for: Radical flanks of social movements can increase support for moderate factions
Source: PNAS Nexus. 2022 Aug 4;1(3):pgac110. doi: 10.1093/pnasnexus/pgac110 (PMC9896934; doi:10.1093/pnasnexus/pgac110)
Supplement: pgac110_Supplemental_Files [file pgac110_supplemental_files.zip]

Archive with 2 entries (2 files):
- PNASNEXUS-PNASNEXUS-2021-00138-s01.pdf
- PNASNEXUS-PNASNEXUS-2021-00138-s02.pdf
